# Supplementary material for: AaCaMKs Positively Regulate Development, Infection Structure Differentiation and Pathogenicity in Alternaria alternata, Causal Agent of Pear Black Spot
Source: Int J Mol Sci. 2023 Jan 10;24(2):1381. doi: 10.3390/ijms24021381 (PMC9865007; doi:10.3390/ijms24021381)
Supplement: Supplementary file 1 [file ijms-24-01381-s001.zip]

Archive with 1 entries (1 files):
- ijms-2091557-supplementary.pdf
